# Supplementary material for: Self-Organizing Maps: An AI Tool for Identifying Unexpected Source Signatures in Non-Target Screening Analysis of Urban Wastewater by HPLC-HRMS
Source: Toxics. 2024 Jan 29;12(2):113. doi: 10.3390/toxics12020113 (PMC10891566; doi:10.3390/toxics12020113)
Supplement: Supplementary file 1 [file toxics-12-00113-s001.zip]

Archive with 1 entries (1 files):
- toxics-2803773-supplementary.pdf
